# Supplementary material for: Physaria fendleri FAD3-1 overexpression increases ɑ-linolenic acid content in Camelina sativa seeds
Source: Sci Rep. 2023 May 2;13:7143. doi: 10.1038/s41598-023-34364-9 (PMC10154323; doi:10.1038/s41598-023-34364-9)
Supplement: Supplementary file 1 — Supplementary Tables. [file 41598_2023_34364_MOESM1_ESM.xlsx]

## Sheet: Table S1
Table S1. Seed fatty acid composition of PfFAD3-1 OE lines and wild type (T2 seeds of T1 plants)
FA (mol %)	Suneson				PfFAD3-1 OE
	1	2	3		1	2	3	4	5	6	7	8	9	10	11	12	13	14	15	16	17	18	19	20	21	22
16:0	6.71252	6.79325	6.92884		7.23271	7.34086	7.93874	7.2032	6.65129	7.37759	7.097	6.96621	6.96693	6.97911	6.90391	6.35772	7.00353	7.08094	7.6948	7.56095	7.41803	7.55011	6.75871	7.04114	7.22374	7.38258
18:0	2.7835	2.75754	2.82167		1.57374	1.81113	2.21634	1.57014	2.08727	1.70628	1.62649	1.79201	1.73131	2.35132	1.68183	1.74933	1.51388	1.727	1.58533	1.90135	2.64507	1.8087	1.61625	1.99542	1.59331	1.56368
18:1	11.737	12.4503	11.8733		16.5461	16.881	18.583	13.9656	19.0432	18.0446	17.2225	16.6224	16.6423	15.1723	16.0257	16.5621	15.6107	15.0106	15.6126	19.1847	20.2803	18.0103	15.7173	14.9507	19.8996	15.2197
18:2	15.6944	16.1058	15.6395		9.3976	5.76755	10.9554	7.73441	8.00237	5.54681	14.3678	10.2652	7.38039	8.94699	9.51121	8.77849	11.4824	11.0039	8.81023	5.04972	10.8473	8.64255	7.41436	9.31541	5.88574	7.1344
18:3	41.6905	40.2298	42.167		45.6682	48.207	40.1338	48.2547	45.7322	48.2684	40.6071	44.903	47.6892	44.0801	46.2403	46.9411	44.5444	44.3843	46.2519	47.1702	37.3229	44.3447	48.4475	45.7066	46.7188	48.4526
20:0	1.83097	1.84496	1.75839		1.16738	1.24595	1.49785	1.281	1.13432	1.21363	1.06865	1.22256	1.25796	1.77783	1.21917	1.52129	1.27171	1.37198	1.27107	1.3201	1.84598	1.34488	1.31279	1.56287	1.20576	1.47748
20:1	12.572	12.302	12.2287		13.5352	13.7271	12.5071	14.2333	12.8196	13.513	13.2225	12.9278	13.5232	12.9418	13.2057	13.2641	12.8825	13.4505	13.7011	13.5555	14.8305	13.6038	13.271	13.1649	13.1131	13.4017
20:2	1.89366	1.91404	1.70452		1.18695	0.966799	1.68197	1.24982	1.11288	1.01884	1.52463	1.55844	1.32416	1.86171	1.43028	1.3067	1.62301	1.73549	1.38962	0.582346	1.21819	1.00817	1.40028	1.69586	0.899644	1.36944
20:3	1.9158	1.92145	1.8033		1.59977	1.64907	1.74514	1.8597	1.57565	1.56262	1.40707	1.86032	1.71026	2.64751	1.80434	1.60715	1.73981	1.88082	1.70548	1.57117	1.40562	1.46908	1.99147	1.99646	1.69436	1.8758
22:0	0.610071	0.810309	0.515329		0.207039	0.329712	0.645969	0.325719	0.215283	0.0676378	0.0811004	0.127899	0.102547	0.388518	0.107536	0.0807692	0.349218	0.185779	0.101084	0.335805	0.207655	0.219973	0.244818	0.277579	0.154266	0.224771
22:1	2.55959	2.87056	2.55951		1.88532	2.07381	2.09459	2.32237	1.62596	1.6806	1.77523	1.7541	1.67174	2.85286	1.87	1.83124	1.9787	2.16864	1.87686	1.76821	1.97842	1.99765	1.82553	2.29309	1.61164	1.8979

## Sheet: Table S2
Table S2. Seed fatty acid composition of PfFAD3-1 OE lines and wild type (T3 seeds of T2 plants)
FA (mol %)	Suneson				PfFAD3-1 OE #6											PfFAD3-1 OE #19											PfFAD3-1 OE #22
	1	2	3		1	2	3	4	5	6	7	8	9	10		1	2	3	4	5	6	7	8	9	10		1	2	3	4	5	6	7	8	9	10
16:0	6.70285	7.39343	7.59871		7.09934	9.57862	7.08131	8.7966	7.84757	7.05841	6.72777	6.72234	6.85975	6.7417		7.98566	7.10566	7.1982	7.22129	6.79479	7.66608	6.70676	6.50503	7.07072	6.74373		6.40412	6.43633	6.4518	6.54517	6.85399	6.30309	6.12857	6.39097	7.03972	7.35749
18:0	2.76187	3.89803	4.21546		2.9933	5.82532	3.10265	4.1183	3.67831	2.81598	2.80889	2.77474	2.82234	2.78582		3.70585	2.89253	3.06261	3.25462	2.81759	3.52282	2.81222	2.75973	2.99596	2.6966		2.56459	2.58292	2.61079	2.61594	2.89945	2.50992	2.29713	2.49713	3.13446	3.49222
18:1	18.7379	18.8334	18.9059		19.5217	16.0698	21.2059	21.5496	20.8539	17.7636	19.9687	20.1345	18.5915	18.9916		15.0679	18.3595	22.8893	19.4235	17.433	23.5114	17.8668	17.3701	17.3392	15.5721		14.5404	17.0304	17.6276	18.1614	11.2976	18.6563	16.5715	14.6513	18.669	18.3591
18:2	16.6028	16.3337	15.9272		2.61099	10.9654	2.69423	3.06046	2.28094	4.07065	4.29017	4.27542	2.81018	4.40618		3.05321	2.33009	1.82983	2.20728	2.56875	1.71943	3.87843	4.1228	2.97469	4.29558		3.69918	3.55205	3.68654	2.2739	4.82122	3.6478	3.92086	4.37422	2.39572	2.09785
18:3	36.4343	35.3712	35.2045		48.0128	38.2337	46.9532	43.0363	46.1069	48.5591	46.7682	46.8827	49.0127	47.3526		48.2433	50.1608	47.144	48.7818	50.162	46.0268	49.2148	48.9736	48.1033	49.7055		50.9913	49.8208	49.4388	50.3805	50.5884	49	50.5007	50.6121	48.7428	47.8878
20:0	1.3636	1.28541	1.32861		1.28764	3.14487	1.23394	1.71139	1.53454	1.26245	1.22329	1.18253	1.18932	1.21385		1.75669	1.18571	1.20434	1.41495	1.31512	1.30116	1.25852	1.27657	1.45843	1.29825		1.25203	1.20551	1.1649	1.15837	1.58372	1.11221	1.09911	1.21911	1.38671	1.56199
20:1	12.7129	12.4	12.3598		14.2	11.8288	13.6785	13.7557	13.9574	13.9461	13.7028	13.6097	14.1931	13.8389		15.086	14.014	13.0768	13.4578	14.0996	12.8293	13.7997	14.4048	14.8049	14.6857		15.0722	14.674	14.2518	14.2992	16.0325	14.1199	14.322	14.6185	14.5522	14.8925
20:2	1.15463	1.10773	1.0703		0.377743	0.524567	0.367275	0.363239	0.3034	0.42947	0.46883	0.462307	0.439822	0.627005		0.428505	0.323456	0.289379	0.376844	0.412297	0.256807	0.445007	0.474726	0.975778	0.52607		0.751522	0.67882	0.702649	0.699353	0.879082	0.695408	0.866974	0.98383	0.363443	0.75977
20:3	1.06272	1.03752	1.01838		1.76425	1.19225	1.67988	1.37416	1.38948	1.87667	1.84215	1.84237	1.9294	1.88998		1.92202	1.63869	1.45984	1.69574	1.96832	1.26776	1.87283	1.91587	1.9332	2.05957		2.28709	1.91483	1.94129	1.85435	2.29926	1.93636	2.15992	2.31764	1.68353	1.53334
22:0	0.261483	0.269042	0.256073		0.318989	0.726181	0.285089	0.480787	0.348394	0.323209	0.308773	0.311273	0.301503	0.314187		0.470804	0.305673	0.320681	0.395017	0.37925	0.374254	0.319503	0.32808	0.411796	0.321732		0.311474	0.297506	0.301077	0.322612	0.373826	0.27168	0.311229	0.355772	0.382709	0.408886
22:1	2.20503	2.07057	2.11517		1.81323	1.91047	1.71797	1.75344	1.69908	1.89438	1.89047	1.8021	1.8504	1.83822		2.28011	1.68391	1.52502	1.77116	2.04932	1.52419	1.82544	1.86871	1.93196	2.09522		2.12613	1.80685	1.8227	1.68915	2.37088	1.74741	1.82206	1.97938	1.64972	1.64905

## Sheet: Table S3
Table S3. Seed fatty acid composition of PfFAD3-1 OE lines and wild type (T3 seeds of T2 plants)
FA (mol %)	Suneson						PfFAD3-1 OE #6-9						PfFAD3-1 OE #19-5						PfFAD3-1 OE #22-1
	1	2	3	4	5		1	2	3	4	5		1	2	3	4	5		1	2	3	4	5
16:0	6.91254	7.00347	7.27776	7.18998	7.26752		8.07371	7.29359	7.39832	7.71909	7.49615		7.1513	8.00838	7.85186	8.60198	8.03438		7.41301	7.55574	7.46838	7.68515	6.90811
18:0	2.78761	3.03045	3.2745	3.44202	3.26181		4.00031	3.51936	3.53572	3.92748	3.58342		3.39397	3.92834	3.82121	4.40156	4.31785		3.42382	3.68338	3.57947	3.70431	3.18133
18:1	19.1816	18.3781	18.8123	19.0575	19.0098		22.3798	16.8097	19.173	19.8525	20.6244		16.2551	18.3586	19.4426	16.5289	16.6312		17.7795	17.6697	17.1977	19.3191	19.271
18:2	16.8829	16.0306	16.3314	16.1535	16.3131		2.5201	2.93969	2.92286	2.76996	2.5215		2.99316	2.6133	2.36661	2.58967	2.53384		2.88692	5.02188	3.02631	2.93254	2.95652
18:3	35.3139	36.542	35.5321	35.356	35.5083		46.0805	50.23	48.3816	47.4806	47.7939		50.6887	48.8079	48.3513	49.4061	49.7343		49.7985	46.9292	49.9967	48.0323	49.1518
20:0	1.56813	1.54997	1.51918	1.53	1.51237		1.24769	1.20857	1.2099	1.25969	1.22291		1.22591	1.29901	1.27427	1.33407	1.20151		0.966345	1.2344	0.941788	1.08403	1.04694
20:1	12.6714	12.6913	12.5421	12.3937	12.4472		12.1467	13.6319	13.1933	13.0111	13.0406		13.6287	12.7693	12.9688	12.8046	12.9531		13.4523	13.258	13.4334	13.0181	13.5319
20:2	1.16304	1.19507	1.1888	1.34361	1.215		0.347913	0.456202	0.453786	0.449978	0.354773		0.599482	0.47452	0.413285	0.468711	0.684721		0.509837	0.738327	0.55497	0.498053	0.421335
20:3	1.0277	1.10573	1.06912	1.1754	1.08628		1.36823	1.84684	1.72766	1.58884	1.48077		1.8822	1.6839	1.55221	1.72609	1.91894		1.81982	1.74766	1.85445	1.67954	1.5811
22:0	0.329469	0.285221	0.396225	0.260822	0.263506		0.374257	0.311871	0.309733	0.331696	0.307859		0.304895	0.336272	0.353378	0.315299	0.29374		0.25337	0.347447	0.250268	0.296805	0.272259
22:1	2.16168	2.18807	2.05648	2.09741	2.11516		1.46079	1.75228	1.69401	1.60912	1.57373		1.87668	1.72041	1.60456	1.82315	1.69641		1.69657	1.81428	1.69658	1.75002	1.67773

## Sheet: Table S4
Table S4. Primer list in this study
Primer name	Primer sequence (5'-3')	bp	Tm	Purpose			Target gene (Accession number)
CsFAD2_For	GCCTCGATGATCTGCCTCTAC	21	59.1	RT-qPCR			XM_019240572 (CsFAD2-1) XM_010500237 (CsFAD2-2) XM_010466660 (CsFAD2-3)
CsFAD2_Rev	TCTACGGTAGCCAAAGCTCC	20	58	RT-qPCR
CsFAD3_For	GCCGGAGACCAGAAGAAGAA	20	58.4	RT-qPCR			KJ541074 (CsFAD3-1) KJ541075 (CsFAD3-2) KJ541076 (CsFAD3-3)
CsFAD3_Rev	CGCAAATGTCTCTGACGACG	20	58.7	RT-qPCR
CsFAE1_For	ACCTCGTTGACTACTCGTGC	20	58.8	RT-qPCR			GU929420 (CsFAE1-1) GU929421 (CsFAE1-2) GU929422 (CsFAE1-3)
CsFAE1_Rev	AGCGAGGATGGATCATCGC	19	58.8	RT-qPCR
CsFATA_For	GTACTCTCGCGGATCAGCTC	20	59.1	RT-qPCR			XM_010468629 (CsFATA-1) XM_010490316 (CsFATA-2) XM_010515613 (CsFATA-3)
CsFATA_Rev	TGCATGATTACATCCCACCTCC	22	59.2	RT-qPCR
CsFATB_For	GCTCCAGTGGGAATAATGGAGA	22	58.6	RT-qPCR			NM_001302983 (CsFATB-1) NM_001302981 (CsFATB-2) XM_010490645 (CsFATB-3)
CsFATB_Rev	GCTGACACTCCACATCACCAG	21	60	RT-qPCR
CsSAD_For	CTGCAGACGAGAAGCGTCA	19	59.1	RT-qPCR			JN831158 (CsSAD1) NM_001319286 (CsSAD2) NM_001302993 (CsSAD3)
CsSAD_Rev	CGCCCATCGTACATCAAGTGA	21	59.5	RT-qPCR
CsKASII_For	CCTGATGGTGCTGGTGTCA	19	58.7	RT-qPCR			JX202782 (CsKASII-1) JX202783 (CsKASII-2) JX202784 (CsKASII-3)
CsKASII_Rev	AGGTCTCCAGCGTGTGTTG	19	59	RT-qPCR
CsACTIN2_For	TATGTCGCCATCCAAGCTGT	20	58.5	RT-qPCR			XM_010508838 (CsACT2)
CsACTIN2_Rev	GGAGGATGGCATGTGGAAGA	20	58.5	RT-qPCR
PfFAD3-1_For	GGTGGAGAGTTTGGTCTCAAGT	22	58.9	RT-qPCR			MF611845.1 (PfFAD3-1) X15121.1 (Glycinin)
PfFAD3-1_Rev	AGTGGGGTAGCACATACAAAAAG	23	57.9	RT-qPCR
PfFAD3-1_Cloning_For	ATGGTGGTTGCTATGGACAA	20	56.1	Cloning			MF611845.1 (PfFAD3-1)
PfFAD3-1_Cloning_Rev	TTAATTGATTTTAGATTTGTCAGAAGC	27	54.6	Cloning
